# Supplementary material for: Analysis of ADP-glucose pyrophosphorylase expression during turion formation induced by abscisic acid in Spirodela polyrhiza (greater duckweed)
Source: BMC Plant Biol. 2012 Jan 11;12:5. doi: 10.1186/1471-2229-12-5 (PMC3268088; doi:10.1186/1471-2229-12-5)
Supplement: Additional file 2 — Table S1. Primers for cloning, sequencing and quantifying APLs expressions. *Primers were cited from [49]. [file 1471-2229-12-5-S2.XLS]

## Sheet: Supple_Table_1
Target Genes	Primer Sequence	Aims
APL1	[F] CCHATGAGYAAYTGYWTYAA*	Degenerate PCR
APL1	[R] CCDATRTCYTCCCARTARTC*	Degenerate PCR
APL2	[F] GNAAYAARTGGTTYCARGG	Degenerate PCR
APL2	[R] YTCCCARTARTCRTTRAA	Degenerate PCR
APL3	[F] CARTTYATHTGGGTNTTYGA	Degenerate PCR
APL3	[R] TTDATNGTNCCDATRTCYTCC	Degenerate PCR
APL1	GCGAACTGCATCTGCAGTTCCTT	5' end RACE
APL1	ACTTTGGAGATGGCTTTGTGGAGG	3' end RACE
APL2	CGGCTGGTCTGCGAGTGCCAAGTT	5' end RACE
APL2	AATGGGTACTGGGAGGACATCGGGACG	3' end RACE
APL3	CAGGATCAGCACATGCTCGATGTTCTT	5' end RACE
APL3	TAAATTCGGTCGGGTCGTCCGTTTC	3' end RACE
APL1	[F] CGGCAGGAGCCTCCTTCTCTGACT	Amplify whole CDS and also genomic sequence
APL1	[R] CGACGCGCATGCTTACTAAGAATG	Amplify whole CDS and also genomic sequence
APL2	[F] AGTGGCGGAGTCGTGAGGGGTAGG	Amplify whole CDS and also genomic sequence
APL2	[R] TTCCAGCTGCTCCTCTGAATCTGC	Amplify whole CDS and also genomic sequence
APL3	[F] GACGACGCGCTGAAAGAGGGATAA	Amplify whole CDS and also genomic sequence
APL3	[R] GTGCCGTCCTTGATGGTCGAGTTC	Amplify whole CDS and also genomic sequence
APL1	[F] TTTTGTACTAGAGGAACCAGAA	Sanger sequence
APL1	[F] CGTCTCTTCCCGCTTACCAA	Sanger sequence
APL1	[F] CCAGCATAAGGAACAGATAAA	Sanger sequence
APL1	[F] GGGTGAAGCAGGCCAGAGGTG	Sanger sequence
APL1	[F] CAGAGACATCGACAGAGTGGA	Sanger sequence
APL1	[F] GACAACAAAGGCAGGGTAATG	Sanger sequence
APL1	[F] TGACCCCTCGGAAAACAAT	Sanger sequence
APL1	[R] CCGTTGCCCAAGTTGTATGTCC	Sanger sequence
APL1	[R] CAATGAAACTGGCGAACTG	Sanger sequence
APL1	[R] ATTTCTTGTCGCTTCAGTGCT	Sanger sequence
APL1	[R] CTCTACTGTCCTCGTTTCTCG	Sanger sequence
APL1	[R] TAGGAAGACAAGAAATGGTGA	Sanger sequence
APL1	[R] CATCAATCTCTTCAACATAACT	Sanger sequence
APL1	[R] TCCAATGTCCTCCCAGTAATCA	Sanger sequence
APL1	[R] TTTTGGCTCAGTCCCTAAGTT	Sanger sequence
APL1	[R] CCTCGTCCTCCGTCTCATAGT	Sanger sequence
APL2	[F] ACTCAGGTAACGCATCATCATT	Sanger sequence
APL2	[F] AGCTGTTAAAATCCTTCTCCAT	Sanger sequence
APL2	[F] TTCAACTCCCAATCCCTCAAT	Sanger sequence
APL2	[F] TACTATCCGGGGACCATCTAT	Sanger sequence
APL2	[R] CTGAGTCGCTGCAAGAACCTA	Sanger sequence
APL2	[R] TCGACGCAATGTACGGGAATC	Sanger sequence
APL2	[R] GGACGCCGATGATGGAATGCTC	Sanger sequence
APL3	[F] CTTCCCGGTTCCTTTCGTGTTA	Sanger sequence
APL3	[F] TGCAGGATGCACGAAACAAGAAC	Sanger sequence
APL3	[R] CAGCTCAGGTCCCTTTGGTTT	Sanger sequence
APL3	[R] ACCGGGGCGACGTGTAGAAA	Sanger sequence
APL1	[F] CTCAGCGCGTCGTCCTCACTC	qPCR
APL1	[R] AAGAAGGTTGCAGTCAGAGAAG	qPCR
APL2	[F] ACTCGCCGGAGGTTCCTACTCG	qPCR
APL2	[R] GGGCTCTCCTACCCCTCACGAC	qPCR
APL3	[F] GATCGGGGCCACCTCGGCTTCT	qPCR
APL3	[R] CAGCGCGTCGTCGGACTGAAC	qPCR
